# Supplementary material for: Inhaled Corticosteroid Use and Risk of Haemophilus influenzae Isolation in Patients with Bronchiectasis: A Retrospective Cohort Study
Source: J Clin Med. 2025 Dec 2;14(23):8557. doi: 10.3390/jcm14238557 (PMC12692804; doi:10.3390/jcm14238557)
Supplement: Supplementary file 1 [file jcm-14-08557-s001.zip]

Archive with 1 entries (1 files):
- jcm-3963923-supplementary.pdf
